# Supplementary material for: To Target or Not to Target Schistosoma mansoni Cyclic Nucleotide Phosphodiesterase 4A?
Source: Int J Mol Sci. 2023 Apr 6;24(7):6817. doi: 10.3390/ijms24076817 (PMC10095301; doi:10.3390/ijms24076817)
Supplement: Supplementary file 1 [file ijms-24-06817-s001.zip]

Archive with 1 entries (1 files):
- ijms-2236490-supplementary.pdf
